# Supplementary material for: IL-1β-mediated adaptive reprogramming of endogenous human cardiac fibroblasts to cells with immune features during fibrotic remodeling
Source: Commun Biol. 2023 Nov 25;6:1200. doi: 10.1038/s42003-023-05463-0 (PMC10673909; doi:10.1038/s42003-023-05463-0)
Supplement: Supplementary file 4 — Supplementary Data 1 [file 42003_2023_5463_MOESM4_ESM.xlsx]

## Sheet: 1F
Figure 1F
hVCF %CD4+ CD3-
Vim+ aSMA-	Vim- aSMA+	Vim+ aSMA+
12.9	12.2	30.7
12.3	10.6	32.1
15.7	12	34.3

## Sheet: 2B
Figure 2B
% CD4+ aSMA+ Cells Quantification & Calculation
Patient ID	Region	Image Number	# CD4+ aSMA+ Cells	# aSMA Cells	CD4 + aSMA %					Patient ID	Region	# CD4+ aSMA+ Cells	# aSMA+ Cells	% CD4 + aSMA Cells over aSMA Cells
A	Non Fibrotic	1	3	114	2.63158					A	Non Fibrotic	33	1171	2.8181
A	Non Fibrotic	2	3	115	2.6087					A	Fibrotic	68	1658	4.10133
A	Non Fibrotic	3	1	101	0.990099					B	Non Fibrotic	50	2531	1.9755
A	Non Fibrotic	4	1	175	0.571429					B	Fibrotic	107	1042	10.2687
A	Non Fibrotic	5	5	167	2.99401					C	Non Fibrotic	49	1138	4.3058
A	Non Fibrotic	6	5	125	4					C	Fibrotic	55	1470	3.7415
A	Non Fibrotic	7	3	71	4.22535					D	Non Fibrotic	52	946	5.49683
A	Non Fibrotic	8	5	87	5.74713					D	Fibrotic	90	1205	7.46888
A	Non Fibrotic	9	4	90	4.44444					E	Non Fibrotic	53	2012	2.63419
A	Non Fibrotic	10	3	126	2.38095					E	Fibrotic	38	1924	1.97505
A	Fibrotic	1	4	227	1.76211					F	Non Fibrotic	62	2641	2.3476
A	Fibrotic	2	6	125	4.8					F	Fibrotic	101	2024	4.99012
A	Fibrotic	3	7	152	4.60526
A	Fibrotic	4	6	172	3.48837
A	Fibrotic	5	4	205	1.95122
A	Fibrotic	6	4	113	3.53982
A	Fibrotic	7	4	94	4.25532
A	Fibrotic	8	22	200	11
A	Fibrotic	9	7	193	3.62694
A	Fibrotic	10	4	177	2.25989
B	Non Fibrotic	1	6	289	2.07612
B	Non Fibrotic	2	7	262	2.67176
B	Non Fibrotic	3	11	218	5.04587
B	Non Fibrotic	4	3	201	1.49254
B	Non Fibrotic	5	4	226	1.76991
B	Non Fibrotic	6	4	235	1.70213
B	Non Fibrotic	7	3	283	1.06007
B	Non Fibrotic	8	5	289	1.7301
B	Non Fibrotic	9	4	264	1.51515
B	Non Fibrotic	10	3	264	1.13636
B	Fibrotic	1	15	107	14.0187
B	Fibrotic	2	18	110	16.3636
B	Fibrotic	3	11	66	16.6667
B	Fibrotic	4	10	146	6.84932
B	Fibrotic	5	9	144	6.25
B	Fibrotic	6	13	107	12.1495
B	Fibrotic	7	6	95	6.31579
B	Fibrotic	8	9	125	7.2
B	Fibrotic	9	16	142	11.2676
B	Fibrotic	10	7	108	6.48148
C	Non Fibrotic	1	2	116	1.72414
C	Non Fibrotic	2	3	119	2.52101
C	Non Fibrotic	3	4	101	3.9604
C	Non Fibrotic	4	6	116	5.17241
C	Non Fibrotic	5	5	104	4.80769
C	Non Fibrotic	6	5	108	4.62963
C	Non Fibrotic	7	9	119	7.56303
C	Non Fibrotic	8	5	121	4.13223
C	Non Fibrotic	9	5	94	5.31915
C	Non Fibrotic	10	5	140	3.57143
C	Fibrotic	2	9	210	4.28571
C	Fibrotic	3	8	222	3.6036
C	Fibrotic	4	13	195	6.66667
C	Fibrotic	5	2	179	1.11732
C	Fibrotic	6	4	142	2.8169
C	Fibrotic	7	4	75	5.33333
C	Fibrotic	8	8	146	5.47945
C	Fibrotic	9	4	166	2.40964
C	Fibrotic	10	3	135	2.22222
D	Non Fibrotic	1	6	107	5.60748
D	Non Fibrotic	2	2	80	2.5
D	Non Fibrotic	3	2	42	4.7619
D	Non Fibrotic	4	5	54	9.25926
D	Non Fibrotic	5	7	92	7.6087
D	Non Fibrotic	6	9	136	6.61765
D	Non Fibrotic	7	9	144	6.25
D	Non Fibrotic	8	4	88	4.54545
D	Non Fibrotic	9	3	137	2.18978
D	Non Fibrotic	10	5	66	7.57576
D	Fibrotic	1	9	107	8.41121
D	Fibrotic	2	10	121	8.26446
D	Fibrotic	3	10	114	8.77193
D	Fibrotic	4	9	104	8.65385
D	Fibrotic	5	9	114	7.89474
D	Fibrotic	6	11	99	11.1111
D	Fibrotic	7	8	158	5.06329
D	Fibrotic	8	8	119	6.72269
D	Fibrotic	9	9	155	5.80645
D	Fibrotic	10	7	114	6.14035
E	Non Fibrotic	1	9	258	3.48837
E	Non Fibrotic	2	6	241	2.48963
E	Non Fibrotic	3	4	232	1.72414
E	Non Fibrotic	4	4	154	2.5974
E	Non Fibrotic	5	4	135	2.96296
E	Non Fibrotic	6	1	116	0.862069
E	Non Fibrotic	7	8	176	4.54545
E	Non Fibrotic	8	8	272	2.94118
E	Non Fibrotic	9	6	232	2.58621
E	Non Fibrotic	10	3	196	1.53061
E	Fibrotic	1	4	162	2.46914
E	Fibrotic	2	0	60	0
E	Fibrotic	3	3	86	3.48837
E	Fibrotic	4	3	126	2.38095
E	Fibrotic	5	3	133	2.25564
E	Fibrotic	6	8	231	3.4632
E	Fibrotic	7	5	295	1.69492
E	Fibrotic	8	2	326	0.613497
E	Fibrotic	9	2	224	0.892857
E	Fibrotic	10	8	281	2.84698
F	Non Fibrotic	1	10	246	4.06504
F	Non Fibrotic	2	8	299	2.67559
F	Non Fibrotic	3	6	254	2.3622
F	Non Fibrotic	4	8	316	2.53165
F	Non Fibrotic	5	7	269	2.60223
F	Non Fibrotic	6	6	295	2.0339
F	Non Fibrotic	7	5	213	2.34742
F	Non Fibrotic	8	5	245	2.04082
F	Non Fibrotic	9	4	240	1.66667
F	Non Fibrotic	10	3	264	1.13636
F	Fibrotic	1	12	204	5.88235
F	Fibrotic	2	16	201	7.9602
F	Fibrotic	3	10	188	5.31915
F	Fibrotic	4	12	210	5.71429
F	Fibrotic	5	9	191	4.71204
F	Fibrotic	6	12	188	6.38298
F	Fibrotic	7	10	201	4.97512
F	Fibrotic	8	5	196	2.55102
F	Fibrotic	9	5	198	2.52525
F	Fibrotic	10	10	247	4.04858

## Sheet: 3C-3E
Figure 3C-E
Rat Echocardiography Data
2020-07-16	CDF Male Fischer Rats (8 weeks) from Charles River
	Group 1 : Veh	8 weeks normoxia
	Group 2: SUGEN (25mg/kg)	3 weeks hypoxia (10% FiO2)+ 5 weeks normoxia
Date	Ear Tag	DOB	Group	Body Weight (g)	Heart Weight (g)	RV Weight (g)	LV Weight (g)	IVS Weight (g)	LV+IVS	Tibia Length (cm)	RV/Body weight	LV+Septum/Body weight	Fulton Index (RV/LV+IVS)
2019-12-03	950	2019-06-07	Nx	338.7	0.937	0.11	0.587		0.587	5.2	0.000324771	0.0017331	0.187394
2019-12-03	951	2019-06-07	Nx	328.8	0.859	0.13	0.583	0.023	0.606	4.6	0.000395377	0.00184307	0.214521
2019-12-03	952	2019-06-07	Nx	332.5	0.846	0.21	0.48	0.106	0.586	5.4	0.000631579	0.00176241	0.358362
2019-12-12	954	2019-06-07	Nx	354.2	1.07	0.132	0.665		0.665	5	0.000372671	0.00187747	0.198496
2019-12-12	953	2019-06-07	Nx	333.8	0.963				0	5
2019-12-17	955	2019-06-07	Nx	336.3					0
2020-01-21	956	2019-06-07	Nx	377.2	1.34	0.315	0.947		0.947	5.1	0.000835101	0.0025106	0.332629
2020-01-22	957	2019-06-07	Nx	369	1.229	0.302	0.98		0.98	5.6	0.000818428	0.00265583	0.308163
2020-01-24	958	2019-06-07	Nx	365.2	1.166	0.243	0.916		0.916	5.4	0.000665389	0.00250821	0.265284
2020-01-24	959	2019-06-07	Nx	376.2	1.35	0.282	1.075		1.075	5.7	0.000749601	0.00285752	0.262326
2019-12-05	960	2019-06-07	SuHx	336.4	1	0.164		0.639	0.639	5	0.000487515	0.00189952	0.256651
2019-12-05	962	2019-06-07	SuHx	297.8	0.841	0.189	0.495	0.095	0.59	5	0.000634654	0.0019812	0.320339
2019-12-05	961	2019-06-07	SuHx	319.4	0.852				0	5.2
2019-12-12	963	2019-06-07	SuHx	322.7	0.941	0.2	0.543	0.079	0.622	4.9	0.000619771	0.00192749	0.321543
2019-12-12	964	2019-06-07	SuHx	295	0.788	0.144	0.567		0.567	4.8	0.000488136	0.00192203	0.253968
2019-12-17	965	2019-06-07	SuHx	303.6		0.195	0.847		0.847		0.000642292	0.00278986	0.230224
2020-01-21	966	2019-06-07	SuHx	367.3	1.388	0.363	0.867		0.867	5.9	0.000988293	0.00236047	0.418685
2020-01-22	968	2019-06-07	SuHx	369.8	1.41	0.408	1.172		1.172		0.0011033	0.00316928	0.348123
2020-01-22	967	2019-06-07	SuHx	326.1	1.29	0.289	1.04		1.04	4.7	0.000886231	0.00318921	0.277885
2020-01-24	971	2019-06-07	SuHx	329.9	1.368	0.321	0.924		0.924	5	0.000973022	0.00280085	0.347403
2020-01-24	970	2019-06-07	SuHx	330.8	1.386	0.294	1.08		1.08	4.9	0.000888755	0.00326481	0.272222
2020-01-24	969	2020-06-07	SuHx	321.6	1.205	0.215	0.964		0.964	4.9	0.000668532	0.00299751	0.223029
Echocardiography Data (D-E)
	Ear Tag	PAT (ms)	PET (ms)	MPAP (mmHg)	PAT/PET	S Wave (mm/s)	HR (BPM)	sD (mm)	dD (mm)	sysV (uL)	dV (uL)	SV (uL)	EF (%)	FS (%)	CO (mL/min)	LV Mass (mg)	LV Mass Cor (mg)	LVAWs	LVAWd (mm)	LVPWs (mm)	LVPWd (mm)	TAPSE	RV free wall (mm)
	Baseline
1	950	21.4815	69.2593	76.6815	0.31016	52.7971	370.334	2.74363	6.01792	28.6154	181.391	152.776	84.2245	54.4091	606.7	606.7	485.36	2.89148	1.9267	2.7376	1.3157	1.60133	0.741667
2	951	35.9259	81.1111	67.7259	0.442922	40.0991	327.054	2.67994	6.5591	27.3057	220.479	193.173	87.6153	59.1416	605.821	605.821	484.657	3.13568	1.6234	2.54371	1.31801	1.98901	0.707955
3	952	12.2222	69.2593	82.4222	0.176471	49.4556	358.792	3.13518	6.57963	39.5749	222.188	182.613	82.1885	52.3502	782.415	782.415	625.932	3.2343	1.92534	2.63594	1.5871	1.93845	0.707955
4	953	15.9259	71.1111	80.1259	0.223958	58.1437	374.251	3.4459	6.83619	49.2684	242.316	193.048	79.6677	49.5933	768.289	768.289	614.631	2.51708	1.5846	2.73321	1.74026	1.3822
5	954	14.0741	67.4074	81.2741	0.208791	48.1189	340.909	3.54579	7.31785	53.5701	282.357	228.787	81.0276	51.5459	747.088	747.088	597.67	2.78235	1.38829	2.50225	1.62092	1.34848	0.64053
6	955	11.8519	80	82.6519	0.148148	48.1189	290.107	3.44059	7.02367	48.8135	257.537	208.724	81.0461	51.0144	691.081	691.081	552.865	2.93079	1.51583	2.72544	1.46978	1.28106	0.64053
7	956	21.8519	72.963	76.4519	0.299492	58.8121	342.032	2.63102	6.42187	25.599	210.431	184.833	87.835	59.0303	677.805	677.805	542.244	3.38122	1.72436	2.79135	1.53907	1.1125	0.943939
8	957	15.1852	75.1852	80.5852	0.20197	44.7774	362.976	3.10567	6.66244	38.0964	228.472	190.376	83.3256	53.3854	665.249	665.249	532.199	2.78688	1.58035	2.28303	1.50945	1.17992
9	958				#DIV/0!	41.4358	330.965	2.935	6.83795	33.4312	243.256	209.824	86.2567	57.0778	547.482	547.482	437.986	2.92991	1.18127	2.42684	1.41487	1.58447	0.876515
10	959	10	71.8519	83.8	0.139175	42.7724	339.397	2.62984	6.12646	27.6191	188.886	161.266	85.3779	57.0741	621.439	621.439	497.151	2.88129	1.87764	2.93673	1.35621	1.04508	0.337121
11	960	19.2593	88.1481	78.0593	0.218487	50.1239	312.129	2.48634	6.24232	22.0315	197.406	175.375	88.8395	60.1697	614.149	614.149	491.319	2.88134	1.36024	2.77181	1.78193	1.82045	0.775379
12	961	12.963	77.7778	81.963	0.166667	47.4506	374.845	3.69075	7.114	58.5851	266.061	207.476	77.9806	48.12	697.363	697.363	557.89	2.69822	1.64795	2.49374	1.31182	1.48333
13	962	8.51852	77.7778	84.7185	0.109524	51.4605	399.563	6.0612	8.53262	184.288	398.554	214.266	53.7609	28.9644	1236.2	1236.2	988.957	2.99556	1.47517	3.05054	2.14579	1.07879	0.842803
14	963	11.8519	79.2593	82.6519	0.149533	46.114	340.661	3.0009	7.02339	35.4823	257.985	222.503	86.2464	57.2727	686.898	686.898	549.519	2.87028	1.60843	3.03779	1.36409	1.98901	0.64053
15	964	12.963	71.1111	81.963	0.182292	53.4722	334.303	2.73245	6.73894	27.8902	234.706	206.815	88.117	59.4528	640.293	640.293	512.235	3.03119	1.61969	2.90544	1.34644	1.78674	0.809091
16	965	22.5926	71.1111	75.9926	0.317708	41.4357	357.824	2.83526	6.17441	30.4745	192.168	161.693	84.1417	54.0805	595.754	595.754	476.603	2.42376	1.68729	3.15031	1.42596	1.65189	0.573106
17	966	9.62963	74.8148	84.0296	0.128713	51.4605	368.872	2.03613	6.43742	13.3207	211.337	181.234	84.5352	68.3705	749.053	749.053	599.242	3.32978	1.76712	3.38177	1.72199	1.31477	0.522538
18	967	13.7037	81.1111	81.5037	0.16895	47.4506	334.859	2.58858	6.68428	24.4818	231.63	207.148	89.4306	61.2736	803.844	803.844	643.075	3.39883	1.66012	3.18323	1.85825	1.33163	0.707955
19	968	11.4815	82.2222	82.8815	0.13964	44.109																	0.64053
20	969	15.5556	71.4815	80.3556	0.217617	45.8333	392.835	3.09014	6.5077	37.6225	217.484	179.862	82.701	52.5157	558.811	558.811	447.049	2.49292	1.17309	2.70691	1.62664	1.48333	0.741667
21	970	12.5926	73.3333	82.1926	0.171717	46.7823	324.619	3.13568	6.27306	38.9873	199.234	160.247	80.4314	50.0135	532.699	532.699	426.159	2.83035	1.87008	2.22851	0.953518	0.842803	0.707955
22	971	14.0741	72.2222	81.2741	0.194872	44.109	353.548	2.83198	6.61371	30.388	225.049	194.661	86.4972	57.1802	613.939	613.939	491.151	2.61748	1.52984	2.7344	1.41137	1.82045	0.606818

## Sheet: 3G
Figure 3G
% CD3+ CD4- Rat Cardiac Fibroblasts Isolated via non-Langerhoff method
RV		LV
Nx	SuHx	Nx	SuHx
30.7	34.1	1.41	10.2
26.1	26.5	2.26	6.42
2.7	2.49	1.71	17.5
6.07	5.86	3.04	3.54

## Sheet: 3H
Figure 3H
% aSMA+ CD4+ Cells of Cardiac Fibroblasts in NX & SuHx Rats
Nx	SuHx
0	2.19
1.33	7.16
0	0.98

## Sheet: 4A
Figure 4A
BrdU Incorporation Assay
Veh	1pg/mL	1ng/mL	10ng/mL
100	100	118.557	129.897
100	111.364	136.3636*	134.091
100	122.436	126.923	106.4103*
100	100.709	104.96	123.952
* = Outlier

## Sheet: 4B
Figure 4B
IL-1B MTT Cell Profliferation Assay (%)
0h	24h	48h	72h
100	91.17	104.45	119.61
100	93.05	120.85	111.07
100	118.91	105.48	149.37
		118.48	91.18
			107.54
			115.05
			140.68

## Sheet: 4C
Figure 4C
Ki67 Assay (# Cells)
	Male			Male			Female
Veh	30	29	12	30	20	20	19	18	11
IL-1β(10ng/ml)	42	45	41	42	41	35	30	28	28

## Sheet: 4D
Figure 4D
Collagen Content (μg/protein content)
Veh	IL-1B - 1ng/mL	IL-1B - 10ng/mL
3.49259	3.08519	4.27037
2.49259	3.52963	7.45556
2.27037	2.93704	3.38148
2.27037	2.23333	3.30741

## Sheet: 5A
Figure 5A
CCR2/18s rRNA				IL-1R/18s rRNA
Veh	IL-1β (10ng/ml)			Veh	IL-1β (10ng/ml)
1.00037	1.86747			1.00823	1.52717
1.01211	1.49293			1.04795	1.42899
1.0296	1.1741			1.00049	1.72164
1.0002	1.3526			1.00265	1.05745
1.00616	1.27419

[truncated: 7 more sheets: 5B, 5C, 5D, 5E, 6B - C  Veh, 6B - C  IL1B, 7I]
